# Supplementary material for: Detecting pattern transitions in psychological time series – A validation study on the Pattern Transition Detection Algorithm (PTDA)
Source: PLoS One. 2022 Mar 11;17(3):e0265335. doi: 10.1371/journal.pone.0265335 (PMC8916631; doi:10.1371/journal.pone.0265335)
Supplement: S1 Data — (CSV) [file pone.0265335.s002.csv]

A	B	C	D
1	21,8	45,99	0,519046775
1,2308	28,2	45,58	2,28574288
1,3077	21,2	42,2	1,23649148
1,0769	15,8	45,58	0,476800417
1	16,8	45,17	-0,140822531
1,6154	35,8	49,37	0,076685899
1,0769	28,8	49,69	-0,829373776
1,0769	36,7	37,6	-0,548281064
1,0769	21,5	29,29	-0,646767688
1,1538	57,3	28,56	-2,35346186
1,1538	27,8	62,27	-3,44100402
1,6154	39,3	41,39	-1,02800303
1,2308	42,2	45,99	0,575287041
1,3846	18,3	45,58	0,301538345
1,2308	3,2	33,08	1,08991135
1,9231	29,3	29,29	1,31476379
1	55,7	33,08	0,583966188
1,9231	22,3	44,85	0,8650589
2	33	29,29	1,1321577
1,9231	20,8	46,31	1,09725536
1,7692	16	44,44	-0,730887152
2,0769	20,5	41,47	0,972597923
2	13,7	45,99	-0,063673831
1,9231	45,7	33,08	-0,071017846
1,8462	58,8	49,04	-0,288526276
2,5385	18,5	49,69	-0,288526276
2,5385	11	44,85	-0,105920189
1,9231	2,7	36,13	-0,794471433
1,6923	3	33,41	-0,323428619
2,1538	2,8	36,87	-0,288526276
	7,8	20,58	-0,288526276
	4,5	41,47	0,111588242
	4,2	45,25	-0,288526276
	1,8	45,99	0,654894484
	0	49,37	-0,985756668
	2,5	44,52	-0,288526276
	8,8	20,58	0,464944382
	47,5	28,56	0,682452812
	23,7	53,23	-0,071017846
	1,3	44,85	0,111588242
	0	66,06	0,001245583
	0	54,29	-0,253623933
	1,3	58,08	0,175172523
	40	62,27	-0,323428619
	36	49,77	-0,105920189
	26,2	54,29	-0,105920189
	36,8	57,35	-0,007433565
	31,5	61,87	-0,794471433
	47,3	61,87	0,261000371
	43,7	41,39	1,09725536
	43,5	49,77	0,499846725
	34,3	53,56	0,18385167
	35,2	53,89	0,464944382
	48,8	57,35	-0,578298135
	47,7	66,06	-0,105920189
	38,7	58,08	-0,288526276
	44	58,08	0,336440687
	44,3	62,27	-0,288526276
	41,5	53,56	0,146490585
	43	54,29	-0,071017846
	39	70,58	-0,288526276
	50	53,56	0,118932257
	56,7	49,77	-0,071017846
	44,2	62,6	0,617533399
	37,7	49,77	-0,506034707
	26,3	54,29	-0,071017846
	46,2	41,06	0,111588242
	51,8	53,15	0,83504183
	51,2	58,08	0,336440687
	53,8	53,56	-0,288526276
	49,5	61,54	-0,071017846
	44,2	41,79	-0,295870291
	43,7	49,77	-0,071017846
	47,2	46,31	-0,071017846
	51,5	41,47	-1,38453605
	49,5	45,17	0,146490585
	50,2	57,67	-0,071017846
	49	49,37	-0,288526276
	38,2	45,58	-0,216262848
	37,8	49,77	-0,071017846
	37,8	53,56	-0,071017846
	49,3	57,35	-0,071017846
	55,5	61,87	-0,071017846
	58,8	62,6	-0,288526276
	57,2	58,08	-0,688640794
	56,3	53,56	-0,288526276
	56,8	58,08	-0,352110557
	56,2	62,27	-0,071017846
	58,2	61,87	-0,036115503
	55	57,35	-0,323428619
	57,3	57,75	-0,288526276
	47,7	58,08	-1,89181634
	57	58,08	-0,288526276
	49,2	58,08	0,146490585
	50,8	58,08	-0,071017846
	50,7	61,87	0,561293133
	51,2	70,58	-0,105920189
	50,7	57,75	-0,471132364
	60,2	62,27	0,689796827
	50,2	58,08	0,118932257
	44,3	54,29	-0,071017846
	50		0,499846725
	49		0,72469917
	57,7		0,914649273
	48,7		0,907305258
	49,3		1,08991135
	46,5		0,464944382
	45,5
	47
	56,5
	57
	57,7
	57,5
	57,2
	41,2
	48,7
	49,7
	48,8
	57,7
	52,7
	50,2
	47,7
	47,7
	53,5
	47,8
	47,7
	51
	48,7
	47,7
	48,2
	55,8
	55,7
	40,2
	41,3
	43,2
	43,5
	43,7
	53,7
