# Supplementary material for: Detecting pattern transitions in psychological time series – A validation study on the Pattern Transition Detection Algorithm (PTDA)
Source: PLoS One. 2022 Mar 11;17(3):e0265335. doi: 10.1371/journal.pone.0265335 (PMC8916631; doi:10.1371/journal.pone.0265335)
Supplement: S2 Data — (CSV) [file pone.0265335.s003.csv]

0	69;0	50;0	21;0	37;-0	34;0	78;0	45;0	00;0	39;-0	17;0	89;0	66;-0	12;0	71;-0	17;0	74;0	51;0	00;0	38;-0	33;0	75;0	70;-0	15;0	51;-0	35;0	62;0	53;-0	04;0	38;-0	31;0	90;0	71;-0	17;0	47;-0	25;0	75;0	55;0	04;0	44;-0	21;0	77;0	55;0	22;0	42;-0	32;0	74;0	43;0	13;0	37;-0
0	75;0	58;0	16;0	52;-0	38;0	78;0	43;0	18;0	37;-0	34;0	75;0	49;-0	03;0	38;-0	10;0	91;0	59;0	05;0	43;-0	42;0	77;0	68;-0	15;0	46;-0	28;0	78;0	62;0	06;0	43;-0	44;0	67;0	64;-0	12;0	39;-0	42;0	66;0	48;0	13;0	37;-0	27;0	71;0	58;0	12;0	50;-0	29;0	95;0	61;0	08;0	57;-0
0	78;0	60;0	00;0	60;-0	22;0	91;0	56;0	12;0	52;-0	40;0	58;0	43;0	26;0	35;-0	33;0	84;0	64;-0	09;0	55;-0	37;0	70;0	64;-0	11;0	41;-0	32;0	74;0	69;-0	13;0	70;-0	42;0	78;0	73;-0	16;0	48;-0	52;0	76;0	53;0	21;0	38;-0	36;0	71;0	56;0	07;0	43;-0	19;0	91;0	64;-0	14;0	76;-0
0	73;0	50;0	03;0	40;-0	13;0	89;0	59;-0	06;0	62;-0	25;0	81;0	61;0	17;0	48;-0	39;0	85;0	62;-0	11;0	48;-0	23;0	74;0	66;-0	11;0	43;-0	39;0	92;0	68;-0	16;0	64;-0	18;0	78;0	77;-0	20;0	67;-0	43;0	76;0	58;0	12;0	52;-0	36;0	62;0	49;0	16;0	37;-0	26;0	94;0	54;-0	09;0	43;-0
0	60;0	42;0	25;0	35;-0	29;0	85;0	50;-0	04;0	42;-0	15;0	72;0	64;-0	06;0	63;-0	33;0	74;0	53;-0	04;0	39;-0	27;0	75;0	70;-0	15;0	50;-0	38;0	75;0	53;-0	07;0	39;-0	17;0	92;0	74;-0	18;0	53;-0	26;0	78;0	59;0	01;0	51;-0	21;0	73;0	54;0	22;0	38;-0	33;0	72;0	45;0	04;0	38;-0
0	79;0	55;0	19;0	44;-0	34;0	75;0	42;0	13;0	37;-0	31;0	82;0	61;-0	08;0	49;-0	18;0	86;0	56;0	04;0	39;-0	40;0	77;0	69;-0	15;0	49;-0	29;0	67;0	52;0	10;0	37;-0	40;0	73;0	64;-0	12;0	40;-0	35;0	67;0	48;0	07;0	38;-0	18;0	71;0	59;0	14;0	50;-0	34;0	93;0	60;0	07;0	53;-0
0	72;0	58;0	07;0	55;-0	32;0	90;0	54;0	14;0	47;-0	40;0	61;0	50;0	02;0	38;-0	27;0	88;0	63;-0	04;0	51;-0	43;0	72;0	64;-0	12;0	42;-0	29;0	82;0	67;0	04;0	60;-0	46;0	75;0	70;-0	14;0	43;-0	51;0	70;0	46;0	25;0	34;-0	32;0	74;0	59;0	04;0	49;-0	20;0	88;0	64;-0	14;0	76;-0
0	76;0	57;0	02;0	48;-0	19;0	88;0	59;-0	04;0	61;-0	31;0	72;0	57;0	17;0	38;-0	41;0	85;0	64;-0	11;0	55;-0	27;0	72;0	65;-0	11;0	41;-0	38;0	88;0	70;-0	17;0	75;-0	23;0	75;0	77;-0	19;0	66;-0	50;0	80;0	56;0	20;0	47;-0	38;0	62;0	49;0	09;0	38;-0	19;0	97;0	57;-0	11;0	47;-0
0	63;0	48;0	10;0	38;-0	24;0	89;0	54;-0	06;0	47;-0	17;0	69;0	65;0	00;0	66;-0	44;0	79;0	55;-0	07;0	40;-0	21;0	76;0	69;-0	14;0	48;-0	40;0	84;0	57;-0	10;0	41;-0	15;0	93;0	76;-0	20;0	63;-0	26;0	77;0	59;0	05;0	55;-0	25;0	67;0	48;0	25;0	34;-0	31;0	71;0	46;-0	01;0	38;-0
0	72;0	51;0	21;0	37;-0	35;0	74;0	44;0	06;0	38;-0	26;0	89;0	66;-0	12;0	71;-0	17;0	78;0	51;0	03;0	37;-0	36;0	77;0	70;-0	16;0	51;-0	31;0	61;0	51;0	04;0	37;-0	38;0	81;0	65;-0	13;0	40;-0	26;0	73;0	52;0	04;0	40;-0	16;0	75;0	57;0	21;0	47;-0	36;0	90;0	58;0	07;0	46;-0
0	74;0	59;0	14;0	55;-0	39;0	87;0	51;0	15;0	41;-0	39;0	75;0	49;-0	03;0	38;-0	10;0	92;0	61;0	03;0	46;-0	43;0	74;0	66;-0	13;0	43;-0	28;0	83;0	66;0	07;0	53;-0	45;0	69;0	65;-0	11;0	39;-0	50;0	65;0	44;0	22;0	35;-0	29;0	74;0	60;0	06;0	54;-0	22;0	86;0	64;-0	11;0	74;-0
0	80;0	61;-0	01;0	60;-0	19;0	89;0	58;0	02;0	59;-0	38;0	58;0	43;0	26;0	35;-0	33;0	84;0	64;-0	11;0	56;-0	33;0	70;0	63;-0	11;0	41;-0	36;0	81;0	69;-0	16;0	73;-0	29;0	79;0	76;-0	18;0	62;-0	53;0	81;0	54;0	21;0	41;-0	35;0	68;0	51;0	06;0	39;-0	15;1	00;0	61;-0	14;0	60;-0
0	71;0	48;0	04;0	38;-0	11;0	91;0	57;-0	08;0	56;-0	19;0	81;0	61;0	17;0	48;-0	39;0	83;0	59;-0	09;0	44;-0	21;0	76;0	68;-0	13;0	46;-0	40;0	88;0	62;-0	13;0	46;-0	17;0	91;0	77;-0	20;0	69;-0	29;0	75;0	58;0	09;0	52;-0	32;0	61;0	45;0	26;0	35;-0	28;0	78;0	47;-0	04;0	39;-0
0	61;0	41;0	28;0	35;-0	29;0	77;0	45;0	00;0	39;-0	17;0	72;0	64;-0	06;0	63;-0	33;0	74;0	51;-0	01;0	38;-0	32;0	76;0	70;-0	16;0	51;-0	34;0	61;0	52;-0	02;0	38;-0	33;0	86;0	67;-0	14;0	42;-0	24;0	77;0	57;0	03;0	46;-0	19;0	77;0	55;0	22;0	42;-0	32;0	81;0	49;0	11;0	38;-0
0	79;0	55;0	19;0	45;-0	34;0	79;0	43;0	18;0	37;-0	35;0	82;0	61;-0	08;0	49;-0	18;0	90;0	58;0	05;0	42;-0	41;0	76;0	67;-0	14;0	45;-0	27;0	80;0	64;0	05;0	46;-0	44;0	66;0	63;-0	10;0	39;-0	48;0	65;0	47;0	11;0	37;-0	24;0	71;0	58;0	12;0	50;-0	29;0	92;0	62;0	02;0	65;-0
0	73;0	58;0	08;0	53;-0	30;0	91;0	56;0	12;0	52;-0	40;0	61;0	50;0	02;0	38;-0	27;0	85;0	63;-0	08;0	54;-0	39;0	69;0	63;-0	11;0	41;-0	34;0	75;0	69;-0	14;0	71;-0	38;0	81;0	76;-0	16;0	57;-0	52;0	76;0	51;0	23;0	36;-0	35;0	71;0	56;0	07;0	43;-0	20;0	97;0	65;-0	15;0	78;-0
0	75;0	55;0	03;0	46;-0	20;0	89;0	59;-0	06;0	62;-0	24;0	72;0	57;0	17;0	38;-0	41;0	85;0	62;-0	11;0	50;-0	24;0	75;0	67;-0	12;0	44;-0	40;0	91;0	66;-0	15;0	57;-0	18;0	87;0	77;-0	20;0	69;-0	34;0	77;0	58;0	15;0	51;-0	38;0	62;0	49;0	16;0	37;-0	26;0	91;0	50;-0	07;0	40;-0
0	64;0	48;0	12;0	38;-0	27;0	85;0	49;-0	04;0	41;-0	15;0	69;0	65;0	00;0	66;-0	44;0	75;0	53;-0	05;0	39;-0	25;0	75;0	70;-0	15;0	51;-0	36;0	69;0	53;-0	06;0	39;-0	21;0	89;0	70;-0	16;0	44;-0	24;0	79;0	60;0	02;0	55;-0	21;0	73;0	54;0	22;0	38;-0	33;0	73;0	44;0	10;0	37;-0
0	73;0	54;0	20;0	40;-0	36;0	75;0	42;0	13;0	37;-0	31;0	89;0	66;-0	12;0	71;-0	17;0	83;0	54;0	04;0	38;-0	39;0	77;0	69;-0	15;0	47;-0	28;0	71;0	56;0	08;0	38;-0	42;0	66;0	64;-0	11;0	39;-0	45;0	69;0	49;0	05;0	38;-0	15;0	71;0	59;0	13;0	50;-0	34;0	94;0	61;0	08;0	56;-0
0	73;0	59;0	10;0	57;-0	36;0	90;0	54;0	14;0	47;-0	40;0	75;0	49;-0	03;0	38;-0	10;0	89;0	62;-0	02;0	50;-0	43;0	71;0	64;-0	12;0	41;-0	31;0	78;0	68;-0	04;0	65;-0	46;0	80;0	75;-0	16;0	52;-0	52;0	67;0	43;0	26;0	34;-0	30;0	74;0	59;0	04;0	48;-0	20;0	91;0	64;-0	14;0	76;-0
0	80;0	59;-0	01;0	55;-0	18;0	88;0	59;-0	04;0	61;-0	30;0	58;0	43;0	26;0	35;-0	33;0	85;0	64;-0	11;0	56;-0	28;0	73;0	65;-0	11;0	42;-0	39;0	91;0	70;-0	17;0	75;-0	20;0	82;0	77;-0	20;0	68;-0	39;0	82;0	55;0	21;0	44;-0	35;0	62;0	49;0	10;0	38;-0	19;0	94;0	55;-0	10;0	44;-0
0	66;0	47;0	06;0	38;-0	15;0	88;0	54;-0	06;0	46;-0	17;0	81;0	61;0	17;0	48;-0	39;0	81;0	57;-0	08;0	41;-0	21;0	75;0	70;-0	14;0	49;-0	39;0	82;0	55;-0	09;0	40;-0	14;0	91;0	72;-0	17;0	48;-0	25;0	76;0	58;0	08;0	52;-0	28;0	67;0	49;0	25;0	34;-0	31;0	72;0	46;0	03;0	38;-0
0	66;0	44;0	26;0	34;-0	32;0	74;0	44;0	06;0	38;-0	26;0	72;0	64;-0	06;0	63;-0	33;0	76;0	51;0	02;0	37;-0	35;0	77;0	70;-0	15;0	50;-0	30;0	62;0	50;0	09;0	37;-0	38;0	68;0	64;-0	12;0	40;-0	41;0	74;0	54;0	04;0	42;-0	19;0	74;0	57;0	20;0	48;-0	36;0	93;0	60;0	07;0	52;-0
0	78;0	57;0	19;0	50;-0	37;0	87;0	51;0	15;0	42;-0	39;0	82;0	61;-0	08;0	49;-0	18;0	92;0	60;0	05;0	45;-0	43;0	73;0	65;-0	13;0	42;-0	28;0	85;0	66;0	08;0	55;-0	45;0	78;0	73;-0	15;0	47;-0	52;0	66;0	47;0	16;0	36;-0	28;0	74;0	60;0	06;0	54;-0	22;0	88;0	64;-0	13;0	75;-0
0	77;0	60;0	03;0	60;-0	24;0	89;0	58;0	02;0	59;-0	37;0	61;0	50;0	02;0	38;-0	27;0	84;0	64;-0	10;0	56;-0	35;0	71;0	64;-0	11;0	41;-0	37;0	83;0	69;-0	16;0	74;-0	27;0	77;0	77;-0	20;0	67;-0	45;0	79;0	54;0	21;0	39;-0	36;0	68;0	51;0	06;0	39;-0	15;0	97;0	58;-0	12;0	49;-0
0	75;0	52;0	02;0	41;-0	14;0	91;0	57;-0	08;0	56;-0	19;0	72;0	57;0	17;0	38;-0	41;0	84;0	60;-0	10;0	46;-0	22;0	76;0	69;-0	13;0	47;-0	40;0	87;0	60;-0	12;0	44;-0	16;0	92;0	75;-0	19;0	55;-0	26;0	76;0	59;0	10;0	53;-0	35;0	61;0	45;0	26;0	34;-0	28;0	71;0	47;-0	01;0	38;-0
0	60;0	43;0	22;0	36;-0	29;0	77;0	45;0	00;0	39;-0	17;0	69;0	65;0	00;0	66;-0	44;0	73;0	52;-0	03;0	38;-0	30;0	77;0	70;-0	16;0	51;-0	32;0	61;0	52;-0	01;0	38;-0	35;0	75;0	64;-0	12;0	40;-0	33;0	78;0	58;0	01;0	49;-0	19;0	77;0	55;0	22;0	42;-0	32;0	89;0	57;0	08;0	44;-0
0	78;0	55;0	20;0	42;-0	35;0	79;0	44;0	18;0	37;-0	35;0	89;0	66;-0	12;0	71;-0	17;0	88;0	57;0	04;0	40;-0	41;0	75;0	66;-0	13;0	44;-0	27;0	81;0	65;0	05;0	49;-0	45;0	74;0	69;-0	13;0	42;-0	51;0	65;0	47;0	09;0	37;-0	21;0	71;0	58;0	12;0	50;-0	28;0	86;0	64;-0	10;0	73;-0
0	72;0	59;0	08;0	56;-0	34;0	91;0	56;0	12;0	53;-0	40;0	75;0	49;-0	03;0	38;-0	10;0	86;0	63;-0	07;0	53;-0	41;0	70;0	63;-0	11;0	41;-0	35;0	77;0	69;-0	15;0	72;-0	35;0	75;0	77;-0	19;0	65;-0	51;0	73;0	48;0	24;0	34;-0	33;0	71;0	56;0	07;0	43;-0	20;1	00;0	63;-0	14;0	65;-0
0	79;0	58;0	00;0	51;-0	18;0	89;0	59;-0	06;0	62;-0	24;0	58;0	43;0	26;0	35;-0	33;0	85;0	63;-0	11;0	53;-0	25;0	76;0	68;-0	12;0	45;-0	40;0	90;0	65;-0	14;0	52;-0	18;0	93;0	77;-0	20;0	65;-0	26;0	79;0	57;0	18;0	49;-0	39;0	62;0	49;0	16;0	37;-0	26;0	81;0	48;-0	05;0	39;-0
0	64;0	47;0	08;0	38;-0	19;0	85;0	49;-0	03;0	41;-0	15;0	81;0	61;0	17;0	48;-0	39;0	76;0	54;-0	06;0	40;-0	23;0	76;0	70;-0	15;0	51;-0	35;0	65;0	53;-0	05;0	39;-0	26;0	83;0	65;-0	13;0	40;-0	25;0	78;0	60;0	03;0	56;-0	23;0	73;0	54;0	22;0	39;-0	33;0	78;0	46;0	13;0	37;-0
0	69;0	48;0	24;0	35;-0	34;0	75;0	42;0	14;0	37;-0	31;0	72;0	64;-0	06;0	63;-0	33;0	81;0	53;0	04;0	37;-0	38;0	77;0	68;-0	14;0	46;-0	28;0	75;0	59;0	07;0	40;-0	43;0	68;0	64;-0	10;0	39;-0	50;0	72;0	50;0	04;0	39;-0	14;0	71;0	59;0	13;0	50;-0	33;0	94;0	62;0	05;0	62;-0
0	76;0	58;0	18;0	53;-0	39;0	91;0	54;0	14;0	47;-0	40;0	82;0	61;-0	08;0	49;-0	18;0	91;0	62;0	01;0	48;-0	44;0	70;0	63;-0	11;0	41;-0	32;0	75;0	69;-0	10;0	68;-0	45;0	80;0	76;-0	17;0	60;-0	53;0	65;0	43;0	26;0	34;-0	29;0	74;0	59;0	04;0	48;-0	20;0	95;0	64;-0	15;0	78;-0
0	79;0	61;0	01;0	63;-0	21;0	88;0	59;-0	04;0	61;-0	30;0	61;0	50;0	02;0	38;-0	27;0	85;0	64;-0	11;0	57;-0	30;0	75;0	66;-0	12;0	43;-0	39;0	93;0	69;-0	17;0	72;-0	19;0	90;0	77;-0	20;0	70;-0	30;0	82;0	54;0	21;0	42;-0	34;0	62;0	49;0	10;0	38;-0	20;0	92;0	52;-0	08;0	41;-0
0	75;0	49;0	02;0	39;-0	11;0	88;0	53;-0	06;0	46;-0	17;0	72;0	57;0	17;0	38;-0	41;0	82;0	58;-0	08;0	42;-0	21;0	75;0	70;-0	15;0	50;-0	38;0	80;0	54;-0	08;0	39;-0	14;0	87;0	67;-0	14;0	42;-0	24;0	75;0	58;0	09;0	51;-0	31;0	68;0	49;0	25;0	34;-0	31;0	73;0	44;0	08;0	37;-0
0	59;0	40;0	27;0	35;-0	28;0	74;0	44;0	06;0	38;-0	27;0	69;0	65;0	00;0	66;-0	44;0	75;0	51;0	00;0	38;-0	34;0	77;0	69;-0	15;0	48;-0	29;0	64;0	50;0	11;0	37;-0	38;0	65;0	63;-0	11;0	39;-0	48;0	75;0	56;0	04;0	44;-0	21;0	74;0	57;0	20;0	48;-0	36;0	94;0	61;0	08;0	56;-0
0	79;0	55;0	19;0	43;-0	33;0	87;0	51;0	15;0	42;-0	39;0	89;0	66;-0	12;0	71;-0	17;0	91;0	60;0	05;0	43;-0	42;0	72;0	64;-0	12;0	41;-0	30;0	85;0	67;0	08;0	56;-0	45;0	81;0	75;-0	16;0	55;-0	52;0	66;0	48;0	13;0	37;-0	26;0	74;0	60;0	06;0	54;-0	22;0	90;0	64;-0	14;0	76;-0
0	72;0	58;0	09;0	52;-0	33;0	89;0	58;0	01;0	60;-0	37;0	75;0	49;-0	03;0	38;-0	10;0	84;0	64;-0	09;0	55;-0	37;0	72;0	65;-0	11;0	42;-0	38;0	84;0	69;-0	16;0	74;-0	26;0	86;0	77;-0	20;0	69;-0	35;0	76;0	52;0	21;0	38;-0	35;0	67;0	51;0	06;0	39;-0	14;0	95;0	55;-0	10;0	44;-0
0	76;0	57;0	03;0	49;-0	21;0	91;0	57;-0	08;0	55;-0	19;0	58;0	43;0	26;0	35;-0	33;0	85;0	61;-0	10;0	48;-0	23;0	76;0	69;-0	14;0	49;-0	39;0	86;0	59;-0	11;0	43;-0	16;0	89;0	70;-0	16;0	45;-0	25;0	76;0	58;0	13;0	51;-0	37;0	61;0	45;0	26;0	34;-0	28;0	71;0	46;0	02;0	38;-0
0	66;0	50;0	08;0	39;-0	23;0	77;0	45;0	00;0	39;-0	18;0	81;0	61;0	17;0	48;-0	39;0	74;0	53;-0	04;0	39;-0	28;0	77;0	70;-0	16;0	50;-0	31;0	61;0	51;0	00;0	38;-0	36;0	66;0	64;-0	12;0	39;-0	45;0	78;0	59;0	01;0	52;-0	21;0	77;0	55;0	22;0	43;-0	32;0	92;0	59;0	07;0	51;-0
0	69;0	51;0	20;0	37;-0	34;0	80;0	44;0	18;0	37;-0	35;0	72;0	64;-0	06;0	63;-0	33;0	86;0	56;0	04;0	39;-0	40;0	74;0	65;-0	13;0	43;-0	28;0	82;0	65;0	06;0	50;-0	45;0	79;0	74;-0	16;0	51;-0	52;0	67;0	48;0	07;0	38;-0	18;0	71;0	58;0	12;0	50;-0	28;0	87;0	64;-0	13;0	75;-0
0	75;0	58;0	15;0	53;-0	38;0	91;0	56;0	11;0	53;-0	40;0	82;0	61;-0	08;0	49;-0	18;0	87;0	63;-0	05;0	52;-0	42;0	70;0	64;-0	11;0	41;-0	36;0	78;0	69;-0	15;0	72;-0	33;0	81;0	77;-0	20;0	68;-0	40;0	70;0	46;0	25;0	34;-0	32;0	71;0	55;0	08;0	43;-0	20;0	98;0	59;-0	12;0	51;-0
0	78;0	60;0	00;0	60;-0	21;0	90;0	59;-0	07;0	62;-0	24;0	61;0	50;0	02;0	38;-0	27;0	85;0	64;-0	11;0	55;-0	26;0	76;0	69;-0	13;0	47;-0	40;0	89;0	64;-0	14;0	49;-0	18;0	91;0	73;-0	17;0	50;-0	25;0	81;0	56;0	20;0	47;-0	37;0	62;0	49;0	17;0	37;-0	27;0	72;0	47;-0	02;0	38;-0
0	72;0	49;0	03;0	39;-0	13;0	84;0	49;-0	03;0	41;-0	15;0	72;0	57;0	17;0	38;-0	41;0	78;0	55;-0	07;0	40;-0	21;0	76;0	70;-0	16;0	51;-0	33;0	63;0	53;-0	05;0	38;-0	29;0	69;0	64;-0	12;0	40;-0	39;0	77;0	59;0	05;0	55;-0	25;0	73;0	54;0	22;0	39;-0	34;0	88;0	55;0	08;0	42;-0
0	61;0	42;0	26;0	35;-0	30;0	75;0	42;0	14;0	37;-0	32;0	69;0	65;0	00;0	66;-0	44;0	78;0	51;0	03;0	37;-0	36;0	76;0	67;-0	14;0	44;-0	27;0	77;0	61;0	06;0	42;-0	44;0	77;0	72;-0	15;0	46;-0	51;0	73;0	52;0	04;0	40;-0	16;0	71;0	59;0	13;0	51;-0	33;0	87;0	64;-0	09;0	72;-0
0	79;0	55;0	19;0	45;-0	35;0	91;0	54;0	14;0	47;-0	40;0	89;0	66;-0	12;0	71;-0	17;0	92;0	61;0	03;0	47;-0	43;0	69;0	63;-0	11;0	41;-0	34;0	74;0	69;-0	12;0	70;-0	43;0	76;0	77;-0	20;0	67;-0	46;0	65;0	44;0	22;0	35;-0	29;0	73;0	58;0	04;0	48;-0	20;1	01;0	63;-0	15;0	70;-0
0	73;0	58;0	07;0	55;-0	30;0	88;0	59;-0	04;0	61;-0	30;0	75;0	49;-0	03;0	38;-0	10;0	84;0	64;-0	11;0	56;-0	32;0	76;0	67;-0	12;0	44;-0	40;0	93;0	69;-0	17;0	67;-0	19;0	93;0	75;-0	19;0	58;-0	26;0	81;0	54;0	21;0	41;-0	36;0	62;0	49;0	10;0	38;-0	20;0	85;0	48;-0	06;0	39;-0
0	76;0	56;0	02;0	46;-0	19;0	88;0	53;-0	06;0	46;-0	17;0	58;0	43;0	26;0	35;-0	33;0	83;0	59;-0	09;0	44;-0	21;0	75;0	70;-0	15;0	51;-0	36;0	77;0	54;-0	08;0	39;-0	15;0	77;0	64;-0	12;0	40;-0	31;0	75;0	58;0	09;0	53;-0	33;0	68;0	50;0	25;0	34;-0	32;0	76;0	44;0	13;0	37;-0
0	63;0	47;0	12;0	38;-0	25;0	74;0	44;0	06;0	38;-0	27;0	81;0	61;0	17;0	48;-0	39;0	74;0	51;-0	01;0	38;-0	32;0	77;0	68;-0	15;0	47;-0	28;0	65;0	51;0	11;0	37;-0	39;0	72;0	68;-0	12;0	41;-0	51;0	77;0	57;0	02;0	46;-0	19;0	74;0	58;0	20;0	48;-0	36;0	94;0	61;0	07;0	59;-0
0	71;0	51;0	22;0	40;-0	33;0	86;0	50;0	15;0	43;-0	38;0	70;0	63;-0	05;0	64;-0	31;0	88;0	58;0	06;0	43;-0	40;0	68;0	62;-0	11;0	41;-0	29;0	80;0	65;0	08;0	62;-0	43;0	78;0	79;-0	19;0	59;-0	56;0	62;0	46;0	12;0	38;-0	21;0	73;0	60;0	06;0	54;-0	21;0	84;0	60;-0	13;0	84;-0
0	70;0	54;0	17;0	57;-0	29;0	86;0	55;0	04;0	60;-0	32;0	80;0	57;-0	04;0	48;-0	13;0	83;0	61;-0	05;0	54;-0	33;0	71;0	62;-0	09;0	42;-0	34;0	84;0	64;-0	13;0	75;-0	16;0	92;0	82;-0	22;0	64;-0	42;0	71;0	46;0	26;0	36;-0	28;0	66;0	49;0	08;0	39;-0	12;0	84;0	40;0	00;0	40;-0
0	76;0	52;0	14;0	48;-0	10;0	88;0	52;-0	02;0	49;-0	15;0	56;0	43;0	14;0	37;-0	20;0	83;0	57;-0	06;0	46;-0	19;0	75;0	65;-0	10;0	46;-0	34;0	78;0	47;-0	02;0	38;-0	07;0	90;0	77;-0	19;0	48;-0	38;0	75;0	51;0	23;0	47;-0	30;0	59;0	41;0	30;0	34;-0	24;0	60;0	27;0	29;0	36;-0
0	56;0	36;0	28;0	37;-0	08;0	72;0	40;0	10;0	38;-0	17;0	69;0	49;0	23;0	33;-0	32;0	73;0	47;0	03;0	38;-0	24;0	74;0	65;-0	11;0	46;-0	29;0	57;0	38;0	28;0	36;-0	24;0	75;0	76;-0	18;0	44;-0	54;0	76;0	52;0	19;0	48;-0	16;0	75;0	51;0	23;0	42;-0	25;0	68;0	35;0	16;0	45;-0
0	59;0	34;0	27;0	36;-0	10;0	78;0	42;0	22;0	38;-0	31;0	70;0	58;0	17;0	55;-0	41;0	85;0	51;0	15;0	39;-0	35;0	72;0	62;-0	10;0	43;-0	28;0	78;0	53;0	17;0	48;-0	27;0	76;0	81;-0	21;0	60;-0	58;0	65;0	42;0	23;0	39;-0	12;0	71;0	52;0	22;0	44;-0	24;0	71;0	34;0	23;0	39;-0
0	61;0	36;0	25;0	38;-0	14;0	88;0	52;0	15;0	50;-0	34;0	80;0	63;0	01;0	71;-0	19;0	89;0	58;0	06;0	49;-0	37;0	72;0	61;-0	08;0	42;-0	32;0	75;0	55;0	10;0	48;-0	22;0	92;0	82;-0	22;0	66;-0	41;0	66;0	37;0	30;0	37;-0	16;0	70;0	51;0	21;0	42;-0	20;0	65;0	31;0	24;0	41;-0
0	66;0	40;0	24;0	38;-0	18;0	87;0	54;0	03;0	54;-0	21;0	77;0	48;0	01;0	39;-0	07;0	85;0	59;-0	05;0	50;-0	24;0	75;0	64;-0	09;0	45;-0	34;0	69;0	52;0	08;0	42;-0	23;0	91;0	77;-0	19;0	47;-0	36;0	71;0	41;0	25;0	41;-0	16;0	67;0	48;0	24;0	40;-0	21;0	70;0	35;0	20;0	42;-0
0	68;0	43;0	25;0	41;-0	22;0	79;0	45;0	05;0	40;-0	16;0	53;0	38;0	30;0	36;-0	25;0	77;0	51;-0	01;0	40;-0	21;0	75;0	65;-0	11;0	47;-0	31;0	69;0	52;0	14;0	42;-0	30;0	74;0	75;-0	17;0	42;-0	55;0	72;0	42;0	27;0	40;-0	16;0	70;0	49;0	25;0	41;-0	23;0	68;0	32;0	24;0	40;-0
0	72;0	47;0	24;0	45;-0	21;0	76;0	41;0	20;0	38;-0	28;0	75;0	53;0	18;0	41;-0	27;0	80;0	49;0	11;0	38;-0	32;0	73;0	63;-0	11;0	44;-0	28;0	73;0	57;0	11;0	49;-0	32;0	75;0	82;-0	21;0	60;-0	59;0	70;0	41;0	28;0	41;-0	15;0	71;0	51;0	24;0	43;-0	23;0	67;0	33;0	22;0	42;-0
0	69;0	46;0	25;0	44;-0	16;0	87;0	50;0	16;0	47;-0	33;0	67;0	55;0	15;0	47;-0	34;0	89;0	57;0	10;0	46;-0	37;0	71;0	61;-0	08;0	42;-0	30;0	74;0	58;0	01;0	52;-0	23;0	92;0	82;-0	22;0	68;-0	41;0	71;0	41;0	28;0	41;-0	13;0	70;0	50;0	23;0	43;-0	20;0	69;0	34;0	22;0	41;-0
0	66;0	42;0	27;0	42;-0	14;0	87;0	53;0	06;0	53;-0	25;0	73;0	59;0	10;0	54;-0	27;0	85;0	59;-0	03;0	51;-0	28;0	75;0	63;-0	08;0	43;-0	34;0	70;0	52;0	02;0	42;-0	19;0	91;0	77;-0	19;0	47;-0	35;0	68;0	39;0	29;0	41;-0	11;0	68;0	48;0	25;0	41;-0	20;0	68;0	33;0	23;0	41;-0
0	65;0	40;0	28;0	42;-0	12;0	81;0	48;0	04;0	43;-0	18;0	71;0	55;0	04;0	45;-0	19;0	80;0	54;-0	03;0	42;-0	21;0	75;0	65;-0	11;0	46;-0	32;0	65;0	49;0	15;0	39;-0	29;0	73;0	74;-0	17;0	42;-0	54;0	67;0	37;0	29;0	40;-0	08;0	69;0	48;0	26;0	41;-0	21;0	69;0	34;0	22;0	41;-0
0	65;0	38;0	28;0	41;-0	10;0	76;0	42;0	16;0	39;-0	27;0	61;0	49;0	16;0	38;-0	27;0	77;0	49;0	06;0	38;-0	29;0	74;0	64;-0	11;0	45;-0	28;0	74;0	56;0	15;0	48;-0	34;0	75;0	81;-0	21;0	59;-0	59;0	64;0	34;0	29;0	39;-0	06;0	70;0	49;0	25;0	43;-0	21;0	70;0	34;0	22;0	41;-0
0	63;0	36;0	28;0	40;-0	09;0	86;0	49;0	17;0	45;-0	34;0	70;0	54;0	20;0	42;-0	35;0	88;0	55;0	11;0	43;-0	37;0	71;0	61;-0	09;0	42;-0	29;0	75;0	60;0	01;0	57;-0	25;0	91;0	83;-0	22;0	69;-0	42;0	61;0	31;0	29;0	38;-0	03;0	70;0	49;0	25;0	42;-0	19;0	70;0	34;0	22;0	41;-0
0	61;0	34;0	27;0	40;-0	07;0	87;0	53;0	07;0	53;-0	27;0	70;0	60;0	10;0	59;-0	33;0	86;0	59;-0	01;0	50;-0	32;0	73;0	62;-0	08;0	42;-0	33;0	75;0	54;-0	01;0	43;-0	15;0	92;0	78;-0	19;0	48;-0	34;0	56;0	28;0	29;0	36;0	00;0	68;0	48;0	26;0	41;-0	19;0	70;0	35;0	22;0	42;-0
0	60;0	33;0	27;0	38;-0	07;0	83;0	50;0	03;0	45;-0	18;0	79;0	58;0	00;0	52;-0	16;0	82;0	57;-0	05;0	45;-0	23;0	75;0	64;-0	10;0	46;-0	34;0	61;0	46;0	15;0	38;-0	26;0	74;0	74;-0	17;0	41;-0	54;0	51;0	25;0	28;0	33;0	02;0	69;0	47;0	27;0	41;-0	19;0	70;0	34;0	22;0	41;-0
0	59;0	33;0	26;0	37;-0	08;0	76;0	43;0	13;0	39;-0	24;0	61;0	46;0	10;0	38;-0	17;0	76;0	50;0	02;0	39;-0	26;0	74;0	65;-0	11;0	46;-0	29;0	75;0	54;0	19;0	44;-0	34;0	75;0	81;-0	21;0	58;-0	60;0	46;0	23;0	27;0	28;0	02;0	70;0	47;0	27;0	42;-0	19;0	70;0	34;0	22;0	42;-0
0	60;0	34;0	25;0	37;-0	11;0	84;0	47;0	18;0	42;-0	33;0	65;0	47;0	25;0	34;-0	32;0	85;0	53;0	11;0	40;-0	35;0	72;0	62;-0	10;0	43;-0	28;0	74;0	59;0	05;0	57;-0	30;0	90;0	83;-0	22;0	69;-0	43;0	44;0	23;0	26;0	23;-0	02;0	70;0	47;0	27;0	42;-0	17;0	70;0	34;0	22;0	41;-0
0	62;0	37;0	24;0	37;-0	16;0	87;0	53;0	10;0	53;-0	31;0	73;0	58;0	19;0	53;-0	38;0	87;0	58;0	03;0	48;-0	35;0	72;0	61;-0	08;0	42;-0	32;0	79;0	57;-0	03;0	49;-0	16;0	92;0	78;-0	20;0	49;-0	34;0	47;0	27;0	24;0	20;-0	10;0	69;0	46;0	28;0	42;-0	17;0	69;0	34;0	23;0	41;-0
0	67;0	41;0	24;0	39;-0	21;0	85;0	52;0	02;0	49;-0	19;0	77;0	61;0	03;0	64;-0	20;0	84;0	58;-0	05;0	48;-0	25;0	75;0	64;-0	09;0	44;-0	34;0	62;0	47;0	08;0	38;-0	19;0	75;0	74;-0	17;0	41;-0	53;0	59;0	35;0	21;0	23;-0	24;0	69;0	45;0	28;0	41;-0	16;0	69;0	33;0	22;0	41;-0
0	71;0	46;0	24;0	43;-0	23;0	76;0	43;0	09;0	39;-0	20;0	74;0	49;0	03;0	40;-0	10;0	77;0	52;-0	01;0	40;-0	23;0	75;0	65;-0	11;0	46;-0	31;0	70;0	49;0	21;0	38;-0	32;0	74;0	81;-0	21;0	57;-0	60;0	75;0	48;0	20;0	37;-0	39;0	69;0	45;0	29;0	41;-0	15;0	68;0	33;0	22;0	41;-0
0	71;0	48;0	24;0	45;-0	20;0	80;0	44;0	19;0	40;-0	32;0	55;0	40;0	28;0	36;-0	27;0	81;0	51;0	09;0	39;-0	33;0	73;0	63;-0	11;0	44;-0	28;0	75;0	58;0	14;0	55;-0	35;0	89;0	83;-0	22;0	69;-0	44;0	79;0	57;0	18;0	60;-0	34;0	69;0	44;0	29;0	41;-0	14;0	68;0	33;0	22;0	41;-0
0	68;0	45;0	25;0	43;-0	15;0	88;0	52;0	14;0	51;-0	33;0	76;0	54;0	19;0	43;-0	30;0	88;0	57;0	07;0	46;-0	37;0	71;0	61;-0	09;0	42;-0	30;0	80;0	60;-0	03;0	58;-0	18;0	93;0	78;-0	20;0	50;-0	34;0	81;0	55;0	06;0	52;-0	09;0	68;0	43;0	29;0	41;-0	12;0	68;0	33;0	22;0	41;-0
0	65;0	41;0	28;0	41;-0	13;0	87;0	53;0	03;0	52;-0	21;0	68;0	57;0	12;0	51;-0	32;0	85;0	59;-0	04;0	50;-0	28;0	74;0	63;-0	08;0	43;-0	34;0	69;0	48;0	02;0	39;-0	12;0	76;0	74;-0	17;0	42;-0	51;0	57;0	35;0	23;0	36;-0	04;0	67;0	41;0	30;0	41;-0	10;0	68;0	33;0	22;0	41;-0
0	65;0	39;0	28;0	42;-0	11;0	78;0	45;0	06;0	40;-0	17;0	73;0	58;0	06;0	51;-0	23;0	80;0	54;-0	03;0	42;-0	22;0	75;0	65;-0	10;0	46;-0	33;0	62;0	43;0	24;0	37;-0	28;0	74;0	81;-0	21;0	55;-0	60;0	57;0	29;0	31;0	31;-0	08;0	66;0	40;0	30;0	41;-0	09;0	68;0	33;0	22;0	41;-0
0	64;0	37;0	28;0	41;-0	10;0	77;0	42;0	20;0	38;-0	29;0	66;0	51;0	08;0	41;-0	21;0	78;0	50;0	06;0	39;-0	30;0	74;0	64;-0	11;0	45;-0	29;0	78;0	56;0	18;0	50;-0	32;0	88;0	83;-0	22;0	69;-0	46;0	60;0	34;0	24;0	35;-0	13;0	64;0	38;0	30;0	40;-0	06;0	69;0	34;0	22;0	41;-0
0	62;0	35;0	28;0	40;-0	09;0	87;0	51;0	16;0	48;-0	34;0	64;0	50;0	20;0	38;-0	32;0	87;0	55;0	10;0	43;-0	36;0	72;0	62;-0	09;0	42;-0	29;0	77;0	59;0	03;0	55;-0	21;0	93;0	79;-0	20;0	52;-0	34;0	68;0	39;0	25;0	34;-0	19;0	62;0	35;0	30;0	39;-0	04;0	69;0	34;0	22;0	41;-0
0	61;0	34;0	27;0	39;-0	08;0	87;0	53;0	05;0	53;-0	24;0	71;0	58;0	17;0	51;-0	36;0	85;0	59;-0	01;0	50;-0	32;0	73;0	62;-0	08;0	42;-0	33;0	71;0	51;0	02;0	41;-0	16;0	78;0	74;-0	17;0	42;-0	49;0	73;0	44;0	24;0	40;-0	27;0	59;0	33;0	30;0	38;-0	01;0	70;0	34;0	22;0	41;-0
0	60;0	33;0	27;0	38;-0	08;0	81;0	47;0	05;0	42;-0	17;0	74;0	60;0	03;0	60;-0	22;0	82;0	56;-0	04;0	45;-0	23;0	75;0	64;-0	09;0	45;-0	34;0	63;0	46;0	18;0	38;-0	28;0	74;0	80;-0	21;0	53;-0	60;0	78;0	50;0	23;0	46;-0	24;0	54;0	30;0	30;0	36;0	02;0	70;0	35;0	22;0	42;-0
0	60;0	34;0	26;0	37;-0	10;0	76;0	42;0	18;0	38;-0	28;0	73;0	51;0	03;0	41;-0	13;0	77;0	50;0	02;0	39;-0	27;0	74;0	65;-0	11;0	46;-0	30;0	76;0	56;0	18;0	48;-0	34;0	86;0	83;-0	22;0	69;-0	48;0	73;0	48;0	22;0	44;-0	16;0	48;0	26;0	30;0	33;0	05;0	70;0	35;0	22;0	42;-0
0	61;0	35;0	25;0	37;-0	13;0	86;0	50;0	17;0	46;-0	34;0	57;0	43;0	24;0	36;-0	28;0	85;0	53;0	10;0	41;-0	35;0	73;0	62;-0	10;0	43;-0	28;0	75;0	60;0	02;0	57;-0	24;0	94;0	80;-0	21;0	55;-0	34;0	68;0	42;0	28;0	39;-0	15;0	42;0	24;0	29;0	28;0	06;0	70;0	35;0	22;0	42;-0
0	65;0	39;0	24;0	38;-0	18;0	87;0	53;0	07;0	53;-0	26;0	75;0	55;0	20;0	44;-0	33;0	87;0	58;0	02;0	48;-0	35;0	72;0	61;-0	08;0	42;-0	31;0	75;0	54;-0	01;0	43;-0	15;0	80;0	74;-0	17;0	42;-0	47;0	69;0	40;0	29;0	40;-0	15;0	38;0	22;0	28;0	22;0	04;0	70;0	34;0	22;0	42;-0
0	69;0	43;0	24;0	41;-0	22;0	83;0	49;0	03;0	44;-0	18;0	69;0	59;0	08;0	56;-0	31;0	83;0	58;-0	05;0	48;-0	25;0	75;0	63;-0	09;0	44;-0	34;0	61;0	46;0	15;0	38;-0	25;0	73;0	79;-0	20;0	50;-0	60;0	71;0	41;0	28;0	41;-0	14;0	38;0	23;0	26;0	17;0	00;0	69;0	34;0	23;0	41;-0
0	71;0	46;0	24;0	44;-0	21;0	76;0	42;0	14;0	39;-0	25;0	76;0	57;0	03;0	49;-0	18;0	77;0	52;-0	01;0	40;-0	24;0	75;0	65;-0	11;0	46;-0	31;0	75;0	54;0	19;0	43;-0	33;0	83;0	83;-0	22;0	68;-0	51;0	70;0	40;0	29;0	41;-0	12;0	43;0	27;0	24;0	15;-0	08;0	69;0	33;0	23;0	41;-0
0	70;0	46;0	25;0	44;-0	17;0	84;0	48;0	17;0	43;-0	33;0	61;0	47;0	11;0	38;-0	21;0	82;0	51;0	09;0	39;-0	33;0	73;0	63;-0	11;0	44;-0	28;0	74;0	59;0	06;0	57;-0	30;0	95;0	81;-0	21;0	58;-0	34;0	68;0	38;0	29;0	40;-0	10;0	55;0	36;0	22;0	20;-0	23;0	68;0	33;0	22;0	41;-0
0	67;0	43;0	27;0	42;-0	14;0	87;0	53;0	09;0	53;-0	30;0	67;0	50;0	23;0	37;-0	34;0	88;0	57;0	06;0	46;-0	36;0	72;0	61;-0	09;0	42;-0	30;0	79;0	57;-0	03;0	49;-0	16;0	83;0	74;-0	17;0	42;-0	43;0	67;0	36;0	29;0	40;-0	08;0	72;0	50;0	20;0	34;-0	40;0	68;0	33;0	22;0	41;-0
0	65;0	40;0	28;0	42;-0	12;0	85;0	51;0	02;0	47;-0	19;0	71;0	59;0	16;0	56;-0	38;0	84;0	59;-0	04;0	50;-0	28;0	74;0	62;-0	08;0	43;-0	33;0	62;0	47;0	08;0	38;-0	19;0	72;0	78;-0	19;0	46;-0	60;0	64;0	34;0	29;0	39;-0	06;0	76;0	61;0	17;0	61;-0	39;0	68;0	33;0	22;0	41;-0
0	65;0	38;0	28;0	41;-0	10;0	76;0	43;0	11;0	39;-0	22;0	79;0	61;0	00;0	63;-0	18;0	79;0	54;-0	03;0	42;-0	23;0	75;0	65;-0	10;0	46;-0	33;0	70;0	49;0	21;0	38;-0	32;0	79;0	83;-0	22;0	68;-0	55;0	61;0	32;0	29;0	38;-0	03;0	83;0	60;-0	01;0	59;-0	10;0	68;0	33;0	22;0	41;-0
0	63;0	36;0	28;0	41;-0	09;0	82;0	45;0	19;0	41;-0	32;0	71;0	48;0	04;0	39;-0	09;0	79;0	50;0	06;0	39;-0	30;0	74;0	64;-0	11;0	45;-0	29;0	75;0	58;0	14;0	55;-0	35;0	95;0	82;-0	22;0	63;-0	35;0	57;0	29;0	28;0	36;-0	02;0	60;0	39;0	13;0	36;-0	02;0	68;0	33;0	22;0	41;-0
0	61;0	34;0	27;0	40;-0	07;0	88;0	53;0	13;0	52;-0	32;0	56;0	40;0	29;0	35;-0	27;0	87;0	55;0	09;0	43;-0	36;0	72;0	62;-0	10;0	42;-0	29;0	80;0	60;-0	02;0	58;-0	18;0	87;0	74;-0	17;0	42;-0	38;0	54;0	27;0	28;0	33;-0	01;0	54;0	31;0	34;0	31;-0	13;0	69;0	33;0	22;0	41;-0
0	60;0	33;0	27;0	39;-0	07;0	86;0	53;0	02;0	51;-0	20;0	76;0	55;0	18;0	45;-0	30;0	85;0	59;-0	02;0	50;-0	31;0	73;0	62;-0	08;0	42;-0	32;0	69;0	48;0	02;0	39;-0	12;0	71;0	76;-0	18;0	43;-0	59;0	51;0	27;0	27;0	30;-0	04;0	65;0	42;0	22;0	38;-0	15;0	69;0	34;0	22;0	41;-0
0	58;0	32;0	26;0	37;-0	08;0	77;0	44;0	07;0	40;-0	18;0	69;0	57;0	11;0	51;-0	30;0	81;0	56;-0	04;0	44;-0	23;0	75;0	64;-0	09;0	45;-0	34;0	62;0	43;0	24;0	37;-0	28;0	76;0	82;-0	22;0	66;-0	58;0	53;0	29;0	25;0	28;-0	10;0	68;0	44;0	28;0	37;-0	23;0	70;0	34;0	22;0	41;-0
0	59;0	33;0	25;0	36;-0	10;0	78;0	42;0	20;0	39;-0	30;0	72;0	56;0	07;0	48;-0	22;0	77;0	50;0	03;0	39;-0	27;0	74;0	65;-0	11;0	46;-0	30;0	78;0	56;0	18;0	50;-0	32;0	95;0	82;-0	22;0	67;-0	36;0	61;0	35;0	23;0	29;-0	21;0	74;0	51;0	25;0	44;-0	25;0	70;0	35;0	22;0	42;-0
0	61;0	36;0	24;0	37;-0	15;0	87;0	51;0	15;0	49;-0	34;0	64;0	51;0	11;0	41;-0	25;0	85;0	53;0	10;0	41;-0	35;0	73;0	63;-0	10;0	43;-0	28;0	77;0	59;0	03;0	55;-0	22;0	89;0	75;-0	18;0	43;-0	35;0	73;0	46;0	21;0	37;-0	33;0	73;0	53;0	22;0	45;-0	20;0	70;0	35;0	22;0	42;-0
0	66;0	41;0	24;0	39;-0	21;0	87;0	53;0	04;0	53;-0	23;0	67;0	53;0	19;0	41;-0	33;0	86;0	58;0	02;0	49;-0	34;0	72;0	61;-0	08;0	42;-0	31;0	71;0	51;0	02;0	41;-0	16;0	70;0	74;-0	17;0	41;-0	58;0	79;0	54;0	21;0	51;-0	32;0	67;0	48;0	22;0	41;-0	17;0	70;0	35;0	22;0	42;-0
0	71;0	46;0	24;0	43;-0	24;0	80;0	46;0	05;0	41;-0	17;0	70;0	59;0	13;0	54;-0	34;0	83;0	58;-0	05;0	47;-0	25;0	75;0	63;-0	09;0	44;-0	34;0	63;0	46;0	18;0	38;-0	28;0	75;0	82;-0	22;0	64;-0	59;0	76;0	53;0	13;0	50;-0	14;0	67;0	46;0	28;0	39;-0	21;0	70;0	34;0	22;0	42;-0
0	71;0	48;0	24;0	46;-0	21;0	76;0	41;0	19;0	38;-0	28;0	76;0	59;0	02;0	56;-0	20;0	77;0	52;0	00;0	40;-0	24;0	75;0	65;-0	11;0	46;-0	32;0	76;0	56;0	18;0	48;-0	34;0	94;0	83;-0	22;0	68;-0	37;0	63;0	40;0	23;0	37;-0	09;0	71;0	49;0	26;0	42;-0	22;0	69;0	34;0	23;0	42;-0
0	69;0	46;0	25;0	44;-0	15;0	86;0	50;0	16;0	47;-0	34;0	67;0	49;0	06;0	39;-0	15;0	82;0	51;0	09;0	40;-0	33;0	74;0	64;-0	11;0	44;-0	28;0	75;0	60;0	02;0	57;-0	25;0	90;0	75;-0	18;0	44;-0	34;0	63;0	35;0	31;0	35;-0	15;0	72;0	50;0	25;0	43;-0	20;0	69;0	33;0	23;0	41;-0
0	65;0	41;0	28;0	41;-0	13;0	87;0	53;0	06;0	53;-0	25;0	61;0	45;0	25;0	36;-0	31;0	88;0	57;0	06;0	46;-0	36;0	72;0	61;-0	09;0	42;-0	30;0	75;0	54;-0	01;0	43;-0	15;0	70;0	74;-0	17;0	41;-0	57;0	70;0	41;0	24;0	40;-0	17;0	68;0	48;0	25;0	42;-0	18;0	68;0	33;0	23;0	41;-0
0	65;0	39;0	28;0	42;-0	12;0	82;0	48;0	04;0	43;-0	18;0	74;0	57;0	19;0	50;-0	35;0	84;0	59;-0	04;0	49;-0	28;0	74;0	62;-0	08;0	43;-0	33;0	61;0	46;0	15;0	38;-0	25;0	75;0	82;-0	22;0	62;-0	60;0	72;0	43;0	27;0	40;-0	18;0	68;0	46;0	27;0	40;-0	18;0	68;0	33;0	22;0	41;-0
0	65;0	38;0	27;0	41;-0	10;0	76;0	42;0	16;0	39;-0	26;0	74;0	60;0	04;0	59;-0	23;0	79;0	54;-0	03;0	42;-0	23;0	75;0	64;-0	10;0	46;-0	33;0	75;0	54;0	19;0	43;-0	33;0	93;0	83;-0	22;0	69;-0	39;0	72;0	44;0	27;0	42;-0	19;0	70;0	47;0	27;0	42;-0	19;0	67;0	32;0	22;0	41;-0
[truncated: 251 more columns]
